# Supplementary material for: Effects of DSM-5 Betel-Quid-Related Symptoms, Pathological Behaviors, and Use Disorder on Oral Squamous Cell Carcinoma Risk
Source: Cancers (Basel). 2022 Aug 17;14(16):3974. doi: 10.3390/cancers14163974 (PMC9406538; doi:10.3390/cancers14163974)
Supplement: Supplementary file 1 [file cancers-14-03974-s001.zip]

Archive with 1 entries (1 files):
- cancers-1847540-supplementary.pdf
